# Supplementary material for: Stability and Oligomerization of Mutated SMN Protein Determine Clinical Severity of Spinal Muscular Atrophy
Source: Genes (Basel). 2022 Jan 24;13(2):205. doi: 10.3390/genes13020205 (PMC8872419; doi:10.3390/genes13020205)
Supplement: Supplementary file 1 [file genes-13-00205-s001.zip]

Archive with 1 entries (1 files):
- genes-1541818-supplementary.pdf
